# Supplementary material for: Low risk of transmission of prototype and newly emerged Oropouche virus strains by European Culex pipiens, Aedes albopictus, and Anopheles atroparvus mosquitoes
Source: PLoS Negl Trop Dis. 2026 Jan 5;20(1):e0013879. doi: 10.1371/journal.pntd.0013879 (PMC12788654; doi:10.1371/journal.pntd.0013879)
Supplement: S1 Data Figure — (XLSX) [file pntd.0013879.s001.xlsx]

## Sheet: Fig1
Fig 1. Vector competence of Culex pipiens, Aedes albopictus, and Anopheles atroparvus for OROV strains (A) TRVL9760 and (B) OROV-IRCCS-SCDC_1/2024
		Percentage rate (%)
		7 dpi			14 dpi
Strain		Ae. albopictus	Cx. pipiens	An. atroparvus	Ae. albopictus	Cx. pipiens	An. atroparvus
OROV TRVL9760	Infection	6.25293	0	NA	0	0	NA
	Dissemination	93.7471	0	NA	0	0	NA
	Transmission	0	0	NA	0	0	NA
OROV-IRCCS-SCDC_1/2024	Infection	0	0	0	3.10078	0	0
	Dissemination	0	0	0	96.8992	0	0
	Transmission	0	0	0	0	0	0

## Sheet: Fig2
S1. Viral titer (FFU/sample) in the bodies and, peripheral organs ((head, wings, and) legs) of Aedes albopictus mosquitoes infected with OROV TRVL-9760 and OROV-IRCCS-SCDC_1/2024 at 7 and 14 dpi.
Viral titer is shown in foci forming units (FFU/sample).
The scale of the Y-axis of Fig 2 is presented in log10 for plotting purposes. Because of this, values of 1 have been assigned to the negative samples only for visualization purposes.
OROV TRVL9760					OROV-IRCCS-SCDC_1/2024					OROV TRVL9760					OROV-IRCCS-SCDC_1/2024
7 dpi					7 dpi					14 dpi					14 dpi
Mosquito	Body	Peripheral organs	Saliva		Mosquito	Body	Peripheral organs	Saliva		Mosquito	Body	Peripheral organs	Saliva		Mosquito	Body	Peripheral organs	Saliva
#1	440	1173.33	1		#1	1	1	1		#1	1	1	1		#1	700	200	1
#2	660	1146.67	1		#2	1	1	1		#2	1	1	1		#2	267	2	1
#3	953.333	3206.67	1		#3	1	1	1		#3	1	1	1		#3	1	1	1
#4	1	1	1		#4	1	1	1		#4	1	1	1		#4	1	1	1
#5	1	1	1		#5	1	1	1		#5	1	1	1		#5	1	1	1
#6	1	1	1		#6	1	1	1		#6	1	1	1		#6	1	1	1
#7	1	1	1		#7	1	1	1		#7	1	1	1		#7	1	1	1
#8	1	1	1		#8	1	1	1		#8	1	1	1		#8	1	1	1
#9	1	1	1		#9	1	1	1		#9	1	1	1		#9	1	1	1
#10	1	1	1		#10	1	1	1		#10	1	1	1		#10	1	1	1
#11	1	1	1		#11	1	1	1		#11	1	1	1		#11	1	1	1
#12	1	1	1		#12	1	1	1		#12	1	1	1		#12	1	1	1
#13	1	1	1		#13	1	1	1		#13	1	1	1		#13	1	1	1
#14	1	1	1		#14	1	1	1		#14	1	1	1		#14	1	1	1
#15	1	1	1		#15	1	1	1		#15	1	1	1		#15	1	1	1
#16	1	1	1		#16	1	1	1		#16	1	1	1		#16	1	1	1
#17	1	1	1		#17	1	1	1		#17	1	1	1		#17	1	1	1
#18	1	1	1		#18	1	1	1		#18	1	1	1		#18	1	1	1
#19	1	1	1		#19	1	1	1		#19	1	1	1		#19	1	1	1
#20	1	1	1		#20	1	1	1		#20	1	1	1		#20	1	1	1
#21	1	1	1		#21	1	1	1		#21	1	1	1		#21	1	1	1
#22	1	1	1		#22	1	1	1		#22	1	1	1		#22	1	1	1
#23	1	1	1		#23	1	1	1							#23	1	1	1
#24	1	1	1		#24	1	1	1							#24	1	1	1
#25	1	1	1		#25	1	1	1							#25	1	1	1
#26	1	1	1		#26	1	1	1							#26	1	1	1
#27	1	1	1		#27	1	1	1							#27	1	1	1
#28	1	1	1		#28	1	1	1							#28	1	1	1
#29	1	1	1		#29	1	1	1							#29	1	1	1
#30	1	1	1		#30	1	1	1							#30	1	1	1
#31	1	1	1		#31	1	1	1							#31	1	1	1
#32	1	1	1		#32	1	1	1							#32	1	1	1
#33	1	1	1		#33	1	1	1							#33	1	1	1
#34	1	1	1		#34	1	1	1							#34	1	1	1
#35	1	1	1		#35	1	1	1							#35	1	1	1
#36	1	1	1		#36	1	1	1							#36	1	1	1
#37	1	1	1		#37	1	1	1							#37	1	1	1
#38	1	1	1		#38	1	1	1							#38	1	1	1
#39	1	1	1		#39	1	1	1							#39	1	1	1
#40	1	1	1		#40	1	1	1							#40	1	1	1
#41	1	1	1		#41	1	1	1							#41	1	1	1
#42	1	1	1		#42	1	1	1							#42	1	1	1
#43	1	1	1		#43	1	1	1							#43	1	1	1
#44	1	1	1		#44	1	1	1							#44	1	1	1
#45	1	1	1		#45	1	1	1							#45	1	1	1
					#46	1	1	1							#46	1	1	1
					#47	1	1	1							#47	1	1	1
					#48	1	1	1							#48	1	1	1
					#49	1	1	1							#49	1	1	1
					#50	1	1	1							#50	1	1	1
					#51	1	1	1							#51	1	1	1
					#52	1	1	1							#52	1	1	1
					#53	1	1	1							#53	1	1	1
					#54	1	1	1							#54	1	1	1
					#55	1	1	1							#55	1	1	1
					#56	1	1	1							#56	1	1	1
					#57	1	1	1							#57	1	1	1
					#58	1	1	1							#58	1	1	1
					#59	1	1	1							#59	1	1	1
					#60	1	1	1							#60	1	1	1
					#61	1	1	1							#61	1	1	1
					#62	1	1	1							#62	1	1	1
					#63	1	1	1							#63	1	1	1
					#64	1	1	1							#64	1	1	1
					#65	1	1	1
					#66	1	1	1
					#67	1	1	1
					#68	1	1	1
					#69	1	1	1
					#70	1	1	1
					#71	1	1	1
					#72	1	1	1
					#73	1	1	1
					#74	1	1	1
					#75	1	1	1
					#76	1	1	1
